# Supplementary material for: Effective connectivity between bed nucleus of the stria terminalis and amygdala: Reproducibility and relation to anxiety
Source: Hum Brain Mapp. 2020 Nov 6;42(3):824–36. doi: 10.1002/hbm.25265 (PMC7814768; doi:10.1002/hbm.25265)
Supplement: Supplementary file 2 — Table S1 [file HBM-42-824-s002.xlsx]

## Sheet: 1) HCP3T BNST LR
Connection	EC	Lower 95-CI	Upper 95-CI	Pp
BNST-BNST	-0.322396	-0.352487	-0.292304	0.99
BNST-CM	0.15987	0.148044	0.171697	0.99
BNST-LB	0.249283	0.237259	0.261307	0.99
BNST-SF	0.180631	0.168296	0.192965	0.99
CM-BNST	-1.07839	-1.1448	-1.01197	0.99
CM-CM	-0.571624	-0.614984	-0.528264	0.99
CM-LB	0.345871	0.322281	0.369461	0.99
CM-SF	0.189129	0.156036	0.222223	0.99
LB-BNST	-1.72588	-1.79681	-1.65494	0.99
LB-CM	0.309019	0.275157	0.342881	0.99
LB-LB	-0.465053	-0.516461	-0.413644	0.989784
LB-SF	0.329224	0.295113	0.363336	0.99
SF-BNST	-1.16519	-1.22996	-1.10042	0.99
SF-CM	0.283221	0.250682	0.31576	0.99
SF-LB	0.398832	0.373331	0.424334	0.99
SF-SF	-0.561379	-0.605007	-0.517751	0.99
CI: Credible interval
Pp: Posterior probability
EC: Effective connectivity

## Sheet: 2) HCP3T BNST L
Connection	EC	Lower 95-CI	Upper 95-CI	Pp
BNST-BNST	0.00198475	-0.00280271	0.00677221	0.752353
BNST-CM	-9.7401e-05	-0.00188786	0.00169305	0.53565
BNST-LB	0.00181014	0.000148117	0.00347215	0.963389
BNST-SF	-0.000855862	-0.00258738	0.000875654	0.791898
CM-BNST	-0.00380869	-0.0142648	0.0066474	0.725463
CM-CM	0.00411754	-0.00326193	0.011497	0.820634
CM-LB	-0.00188667	-0.00616812	0.00239479	0.765719
CM-SF	0.00982678	0.00347429	0.0161793	0.99
LB-BNST	-0.0127621	-0.0233594	-0.00216473	0.976196
LB-CM	0.00717709	0.00154239	0.0128118	0.981919
LB-LB	0.00651189	-0.00271581	0.0157396	0.877129
LB-SF	0.000159702	-0.0064103	0.0067297	0.515947
SF-BNST	-0.000979311	-0.0094968	0.00753818	0.575
SF-CM	-0.000976154	-0.00588697	0.00393466	0.62815
SF-LB	0.00444199	0.000269739	0.00861424	0.960044
SF-SF	0.00631111	0.000447131	0.0121751	0.961659
CI: Credible interval
Pp: Posterior probability
EC: Effective connectivity

## Sheet: 3) HCP3T BNST R
Connection	EC	Lower 95-CI	Upper 95-CI	Pp
BNST-BNST	-0.339039	-0.362087	-0.315991	0.99
BNST-CM	0.15563	0.148326	0.162934	0.99
BNST-LB	0.302043	0.29566	0.308425	0.99
BNST-SF	0.20777	0.200558	0.214982	0.99
CM-BNST	-1.19603	-1.23562	-1.15645	0.99
CM-CM	-0.735465	-0.7653	-0.705631	0.99
CM-LB	0.402446	0.384404	0.420489	0.99
CM-SF	0.166266	0.142243	0.190288	0.99
LB-BNST	-2.45047	-2.49412	-2.40683	0.99
LB-CM	0.347909	0.313372	0.382446	0.99
LB-LB	-0.556486	-0.602851	-0.510121	0.99
LB-SF	0.594963	0.568248	0.621678	0.99
SF-BNST	-1.54647	-1.5872	-1.50574	0.99
SF-CM	0.328876	0.300099	0.357653	0.99
SF-LB	0.51871	0.496053	0.541366	0.99
SF-SF	-0.725262	-0.761821	-0.688702	0.99
CI: Credible interval
Pp: Posterior probability
EC: Effective connectivity

## Sheet: 4) HCP7T BNST LR
Connection	EC	Lower 95-CI	Upper 95-CI	Pp
BNST-BNST	-0.304439	-0.401678	-0.207201	0.99
BNST-CM	0.037153	-0.0597409	0.134047	0.735883
BNST-LB	0.101309	0.00441035	0.198207	0.957258
BNST-SF	0.00318629	-0.0937104	0.100083	0.521568
CM-BNST	-0.267015	-0.364234	-0.169797	0.99
CM-CM	-0.422043	-0.519475	-0.324611	0.99
CM-LB	0.0655302	-0.0315128	0.162573	0.866655
CM-SF	0.165597	0.0685544	0.26264	0.99
LB-BNST	-0.78335	-0.880703	-0.685997	0.99
LB-CM	0.0384863	-0.0586203	0.135593	0.742769
LB-LB	-0.313062	-0.410724	-0.2154	0.99
LB-SF	0.063558	-0.0335365	0.160653	0.859197
SF-BNST	0.00297928	-0.0942905	0.100249	0.52009
SF-CM	0.0795721	-0.017496	0.17664	0.911231
SF-LB	0.0451722	-0.0518719	0.142216	0.778057
SF-SF	-0.456511	-0.55399	-0.359032	0.937664
CI: Credible interval
Pp: Posterior probability
EC: Effective connectivity

## Sheet: 5) HCP7T BNST L
Connection	EC	Lower 95-CI	Upper 95-CI	Pp
BNST-BNST	-0.253535	-0.347763	-0.159308	0.99
BNST-CM	0.0377715	-0.0559341	0.131477	0.746341
BNST-LB	0.134022	0.040318	0.227727	0.99
BNST-SF	0.0332825	-0.0604229	0.126988	0.720465
CM-BNST	-0.306763	-0.401029	-0.212498	0.99
CM-CM	-0.396389	-0.49064	-0.302139	0.99
CM-LB	0.111241	0.0173302	0.205152	0.974316
CM-SF	0.244008	0.150062	0.337954	0.99
LB-BNST	-1.25532	-1.34976	-1.16088	0.99
LB-CM	0.0561534	-0.0378216	0.150128	0.837161
LB-LB	-0.277111	-0.371589	-0.182633	0.99
LB-SF	0.00468955	-0.0892852	0.0986643	0.532709
SF-BNST	-0.224266	-0.318489	-0.130043	0.99
SF-CM	0.0471566	-0.0467683	0.141081	0.795549
SF-LB	0.0785601	-0.0153351	0.172455	0.915622
SF-SF	-0.41965	-0.51386	-0.32544	0.99
CI: Credible interval
Pp: Posterior probability
EC: Effective connectivity

## Sheet: 6) HCP7T BNST R
Connection	EC	Lower 95-CI	Upper 95-CI	Pp
BNST-BNST	-0.293445	-0.388407	-0.198482	0.99
BNST-CM	0.0383894	-0.0561347	0.132913	0.747943
BNST-LB	0.111876	0.0173517	0.2064	0.97422
BNST-SF	0.0219092	-0.0726163	0.116435	0.64849
CM-BNST	-0.333443	-0.428416	-0.238471	0.99
CM-CM	-0.501238	-0.59618	-0.406296	0.517089
CM-LB	0.0367333	-0.0579987	0.131465	0.738201
CM-SF	-0.0441499	-0.138885	0.0505847	0.77833
LB-BNST	-0.963268	-1.05847	-0.868063	0.99
LB-CM	-0.0015829	-0.0964107	0.0932449	0.510952
LB-LB	-0.296838	-0.392094	-0.201582	0.99
LB-SF	-0.0364196	-0.131202	0.0583632	0.736314
SF-BNST	-0.233081	-0.328087	-0.138074	0.99
SF-CM	0.19848	0.103727	0.293233	0.99
SF-LB	0.113648	0.0189268	0.208369	0.975782
SF-SF	-0.399992	-0.49504	-0.304945	0.99
CI: Credible interval
Pp: Posterior probability
EC: Effective connectivity

## Sheet: 7) MS BNST LR
Connection	EC	Lower 95-CI	Upper 95-CI	Pp
BNST-BNST	-0.593047	-0.646325	-0.539768	0.99
BNST-CM	0.0532461	0.0192131	0.0872791	0.99
BNST-LB	0.0382058	-0.00402431	0.0804359	0.931639
BNST-SF	0.0677281	0.0217733	0.113683	0.99
CM-BNST	-0.654608	-0.731294	-0.577921	0.99
CM-CM	-0.886449	-0.960413	-0.812485	0.99
CM-LB	-0.124037	-0.187243	-0.0608313	0.99
CM-SF	-0.06181	-0.130906	0.00728632	0.929409
LB-BNST	-0.916963	-1.00206	-0.831867	0.99
LB-CM	-0.343147	-0.409064	-0.27723	0.99
LB-LB	-0.963375	-1.04258	-0.884173	0.99
LB-SF	-0.348184	-0.426971	-0.269397	0.99
SF-BNST	-0.385159	-0.45155	-0.318767	0.99
SF-CM	0.0515566	0.000401907	0.102711	0.951319
SF-LB	0.181321	0.133435	0.229207	0.99
SF-SF	-0.738967	-0.806977	-0.670957	0.99
CI: Credible interval
Pp: Posterior probability
EC: Effective connectivity

## Sheet: 8) MS BNST L
Connection	EC	Lower 95-CI	Upper 95-CI	Pp
BNST-BNST	-0.599333	-0.650198	-0.548469	0.99
BNST-CM	0.109478	0.0656329	0.153322	0.99
BNST-LB	0.0996531	0.0617778	0.137528	0.99
BNST-SF	0.00842827	-0.0375281	0.0543846	0.618545
CM-BNST	-0.737155	-0.811313	-0.662997	0.99
CM-CM	-0.869278	-0.950154	-0.788403	0.99
CM-LB	-0.0102203	-0.0669629	0.0465222	0.616487
CM-SF	-0.177488	-0.247477	-0.107499	0.99
LB-BNST	-0.999088	-1.08286	-0.915319	0.99
LB-CM	-0.389082	-0.457954	-0.320209	0.99
LB-LB	-0.922088	-1.01152	-0.832651	0.99
LB-SF	-0.361151	-0.442223	-0.280078	0.99
SF-BNST	-0.330116	-0.400422	-0.25981	0.99
SF-CM	0.0584386	0.0125957	0.104282	0.981994
SF-LB	0.11813	0.0737834	0.162476	0.99
SF-SF	-0.781028	-0.846724	-0.715333	0.99
CI: Credible interval
Pp: Posterior probability
EC: Effective connectivity

## Sheet: 9) MS BNST R
Connection	EC	Lower 95-CI	Upper 95-CI	Pp
BNST-BNST	-0.588032	-0.629841	-0.546222	0.99
BNST-CM	0.0311015	-0.00328533	0.0654884	0.931586
BNST-LB	0.0679778	0.0404446	0.095511	0.99
BNST-SF	0.0375025	0.00409875	0.0709063	0.967603
CM-BNST	-0.538253	-0.610285	-0.466222	0.99
CM-CM	-0.801834	-0.880038	-0.723629	0.99
CM-LB	-0.0737683	-0.128106	-0.0194308	0.987227
CM-SF	0.0190073	-0.0454527	0.0834673	0.686168
LB-BNST	-1.00731	-1.07798	-0.936639	0.99
LB-CM	-0.434526	-0.49818	-0.370872	0.99
LB-LB	-1.04833	-1.1268	-0.969858	0.99
LB-SF	-0.359757	-0.433747	-0.285767	0.99
SF-BNST	-0.316787	-0.387991	-0.245583	0.99
SF-CM	-0.0682828	-0.121399	-0.0151669	0.982765
SF-LB	0.145975	0.0981245	0.193826	0.99
SF-SF	-0.810201	-0.877805	-0.742597	0.99
CI: Credible interval
Pp: Posterior probability
EC: Effective connectivity

## Sheet: 10) NKI BNST LR
Connection	EC	Lower 95-CI	Upper 95-CI	Pp
BNST-BNST	-0.494361	-0.565337	-0.423386	0.60366
BNST-CM	-0.0158684	-0.0669843	0.0352475	0.695195
BNST-LB	0.0263927	-0.0337538	0.0865392	0.764783
BNST-SF	-0.0706176	-0.131647	-0.00958811	0.971497
CM-BNST	-0.618644	-0.696886	-0.540403	0.99
CM-CM	-0.865671	-0.962907	-0.768436	0.99
CM-LB	-0.206161	-0.277339	-0.134982	0.99
CM-SF	-0.0703037	-0.141949	0.00134166	0.946742
LB-BNST	-0.742461	-0.829997	-0.654926	0.99
LB-CM	-0.148125	-0.206831	-0.0894177	0.99
LB-LB	-0.711686	-0.811837	-0.611535	0.99
LB-SF	-0.144368	-0.220388	-0.0683478	0.99
SF-BNST	-0.267448	-0.338433	-0.196463	0.99
SF-CM	0.0652247	0.0192016	0.111248	0.99
SF-LB	-0.0173068	-0.0758802	0.0412667	0.686519
SF-SF	-0.73489	-0.804571	-0.665208	0.99
CI: Credible interval
Pp: Posterior probability
EC: Effective connectivity

[truncated: 2 more sheets: 11) NKI BNST L, 12) NKI BNST R]
