# Supplementary material for: Effective connectivity between bed nucleus of the stria terminalis and amygdala: Reproducibility and relation to anxiety
Source: Hum Brain Mapp. 2020 Nov 6;42(3):824–36. doi: 10.1002/hbm.25265 (PMC7814768; doi:10.1002/hbm.25265)
Supplement: Supplementary file 3 — Table S2 [file HBM-42-824-s003.xlsx]

## Sheet: 1) HCP3T BNST LR
Connection	Anxiety association	Lower 95-CI	Upper 95-CI	Pp
BNST-BNST	0.0011639	-0.00472367	0.00705146	0.627472
BNST-CM	0.00171482	-0.000599427	0.00402907	0.888542
BNST-LB	0.000848507	-0.0015003	0.00319732	0.723812
BNST-SF	0.000649103	-0.00176665	0.00306486	0.670743
CM-BNST	-0.0135253	-0.0265052	-0.000545427	0.956733
CM-CM	0.00104566	-0.00744177	0.00953309	0.580294
CM-LB	-0.00182828	-0.00644632	0.00278976	0.74254
CM-SF	-0.00252482	-0.00904505	0.0039954	0.737917
LB-BNST	-0.00755014	-0.0213957	0.00629547	0.815128
LB-CM	-0.00154186	-0.00815842	0.00507471	0.649252
LB-LB	0.00236737	-0.00767741	0.0124121	0.650867
LB-SF	0.00571635	-0.000955522	0.0123882	0.920624
SF-BNST	-0.00450307	-0.0171711	0.00816493	0.720623
SF-CM	0.00141822	-0.00501078	0.00784721	0.641642
SF-LB	0.00516595	0.000157891	0.010174	0.955124
SF-SF	0.0147932	0.00627886	0.0233075	0.99
CI: Credible interval
Pp: Posterior probability
EC: Effective connectivity

## Sheet: 2) HCP3T BNST L
Connection	Anxiety association	Lower 95-CI	Upper 95-CI	Pp
BNST-BNST	0.00198475	-0.00280271	0.00677221	0.752353
BNST-CM	-9.7401e-05	-0.00188786	0.00169305	0.53565
BNST-LB	0.00181014	0.000148117	0.00347215	0.963389
BNST-SF	-0.000855862	-0.00258738	0.000875654	0.791898
CM-BNST	-0.00380869	-0.0142648	0.0066474	0.725463
CM-CM	0.00411754	-0.00326193	0.011497	0.820634
CM-LB	-0.00188667	-0.00616812	0.00239479	0.765719
CM-SF	0.00982678	0.00347429	0.0161793	0.99
LB-BNST	-0.0127621	-0.0233594	-0.00216473	0.976196
LB-CM	0.00717709	0.00154239	0.0128118	0.981919
LB-LB	0.00651189	-0.00271581	0.0157396	0.877129
LB-SF	0.000159702	-0.0064103	0.0067297	0.515947
SF-BNST	-0.000979311	-0.0094968	0.00753818	0.575
SF-CM	-0.000976154	-0.00588697	0.00393466	0.62815
SF-LB	0.00444199	0.000269739	0.00861424	0.960044
SF-SF	0.00631111	0.000447131	0.0121751	0.961659
CI: Credible interval
Pp: Posterior probability
EC: Effective connectivity

## Sheet: 3) HCP3T BNST R
Connection	Anxiety association	Lower 95-CI	Upper 95-CI	Pp
BNST-BNST	0.00103918	-0.0034746	0.00555297	0.647539
BNST-CM	-0.000896731	-0.00232746	0.000534002	0.848714
BNST-LB	0.0011491	-9.40945e-05	0.00239229	0.93579
BNST-SF	-0.001325	-0.00274394	9.39398e-05	0.937726
CM-BNST	0.00071353	-0.00704345	0.00847051	0.560132
CM-CM	-0.000125904	-0.00595373	0.00570193	0.514174
CM-LB	-0.00246955	-0.00600817	0.00106907	0.874499
CM-SF	-0.00232857	-0.00710895	0.00245181	0.788499
LB-BNST	-0.00414645	-0.0126515	0.00435857	0.788699
LB-CM	0.00743602	0.000704472	0.0141676	0.965391
LB-LB	-0.00793149	-0.0170118	0.00114884	0.924605
LB-SF	-0.00223785	-0.00743113	0.00295542	0.760773
SF-BNST	0.00601141	-0.00197931	0.0140021	0.892035
SF-CM	-0.00197219	-0.00769128	0.00374691	0.714716
SF-LB	0.000872732	-0.00355813	0.00530359	0.627024
SF-SF	0.01041	0.00326404	0.0175559	0.99
CI: Credible interval
Pp: Posterior probability
EC: Effective connectivity

## Sheet: 4) HCP7T BNST LR
Connection	Anxiety association	Lower 95-CI	Upper 95-CI	Pp
BNST-BNST	0.0392069	-0.00446305	0.0828769	0.930129
BNST-CM	0.00284117	-0.0406848	0.0463671	0.542752
BNST-LB	0.00110305	-0.0424239	0.04463	0.516625
BNST-SF	0.000668114	-0.0428586	0.0441948	0.510071
CM-BNST	-0.0425255	-0.0861915	0.00114045	0.94541
CM-CM	0.00987016	-0.0338756	0.0536159	0.644726
CM-LB	-0.00205225	-0.0456305	0.041526	0.530872
CM-SF	0.0123571	-0.0312336	0.0559477	0.679493
LB-BNST	0.031161	-0.0125735	0.0748956	0.879394
LB-CM	-0.000111556	-0.0437146	0.0434915	0.501679
LB-LB	-0.0260689	-0.0699271	0.0177894	0.835885
LB-SF	-0.0147865	-0.0583915	0.0288185	0.7115
SF-BNST	-0.00659034	-0.0502882	0.0371075	0.59796
SF-CM	-0.0305208	-0.0741216	0.0130801	0.875217
SF-LB	-0.00690154	-0.0504823	0.0366793	0.602754
SF-SF	0.0296222	-0.0141327	0.0733771	0.867268
CI: Credible interval
Pp: Posterior probability
EC: Effective connectivity

## Sheet: 5) HCP7T BNST L
Connection	Anxiety association	Lower 95-CI	Upper 95-CI	Pp
BNST-BNST	0.0145321	-0.0278029	0.0568672	0.713834
BNST-CM	0.00249445	-0.0396137	0.0446026	0.538811
BNST-LB	-0.00594788	-0.0480572	0.0361614	0.59186
BNST-SF	-0.000737468	-0.0428479	0.041373	0.51149
CM-BNST	-0.0162927	-0.0586292	0.0260439	0.736633
CM-CM	0.0420629	-0.000286336	0.0844121	0.948842
CM-LB	-0.0107657	-0.0529642	0.0314329	0.662623
CM-SF	-0.0110738	-0.0532797	0.0311321	0.666973
LB-BNST	0.0390554	-0.003399	0.0815098	0.934881
LB-CM	0.00272548	-0.0395188	0.0449698	0.542257
LB-LB	-0.00782345	-0.050256	0.0346091	0.619157
LB-SF	-0.0142202	-0.0564657	0.0280254	0.710097
SF-BNST	0.0144442	-0.027905	0.0567935	0.712607
SF-CM	0.00310867	-0.039093	0.0453104	0.548219
SF-LB	-0.00176413	-0.0439693	0.040441	0.527407
SF-SF	0.0173001	-0.0250153	0.0596156	0.74936
CI: Credible interval
Pp: Posterior probability
EC: Effective connectivity

## Sheet: 6) HCP7T BNST R
Connection	Anxiety association	Lower 95-CI	Upper 95-CI	Pp
BNST-BNST	0.0039716	-0.0387038	0.046647	0.560832
BNST-CM	0.00040415	-0.0420707	0.042879	0.506244
BNST-LB	-0.00290526	-0.0453796	0.0395691	0.54479
BNST-SF	-0.00110657	-0.0435821	0.0413689	0.51709
CM-BNST	-0.0322179	-0.0748866	0.0104508	0.892878
CM-CM	0.0302511	-0.0123829	0.0728852	0.878417
CM-LB	0.0132334	-0.0293357	0.0558025	0.695442
CM-SF	-0.00816011	-0.0507366	0.0344164	0.623714
LB-BNST	-0.000506151	-0.0432787	0.0422664	0.507765
LB-CM	-0.0250699	-0.0676804	0.0175407	0.833415
LB-LB	0.0135107	-0.029288	0.0563094	0.698206
LB-SF	0.0351087	-0.00749029	0.0777078	0.912392
SF-BNST	0.00286749	-0.0398197	0.0455546	0.54399
SF-CM	-0.00491253	-0.0474921	0.037667	0.575256
SF-LB	-0.0110202	-0.0535838	0.0315435	0.664898
SF-SF	0.0257216	-0.0169597	0.0684028	0.839221
CI: Credible interval
Pp: Posterior probability
EC: Effective connectivity

## Sheet: 7) MS BNST LR
Connection	Anxiety association	Lower 95-CI	Upper 95-CI	Pp
BNST-BNST	0.00205163	-0.00730376	0.011407	0.640844
BNST-CM	0.00448656	-0.00153533	0.0105085	0.889804
BNST-LB	0.00423057	-0.00321892	0.0116801	0.824877
BNST-SF	0.000496416	-0.00760535	0.00859818	0.540139
CM-BNST	-0.0108793	-0.0242382	0.00247962	0.909803
CM-CM	-0.00761297	-0.0204899	0.00526402	0.834587
CM-LB	-0.00616463	-0.0171714	0.00484211	0.821539
CM-SF	0.00669901	-0.00534252	0.0187405	0.819924
LB-BNST	-0.0145475	-0.0293571	0.000262149	0.946924
LB-CM	0.0114165	-4.61732e-05	0.0228792	0.949313
LB-LB	-0.0123475	-0.0262799	0.00158488	0.927544
LB-SF	-0.0154408	-0.0291405	-0.00174119	0.968124
SF-BNST	0.010677	-0.000905763	0.0222598	0.935269
SF-CM	-0.00342054	-0.0123448	0.00550367	0.735801
SF-LB	-0.00243591	-0.0107742	0.00590243	0.68457
SF-SF	-0.011166	-0.0230059	0.000673857	0.939578
CI: Credible interval
Pp: Posterior probability
EC: Effective connectivity

## Sheet: 8) MS BNST L
Connection	Anxiety association	Lower 95-CI	Upper 95-CI	Pp
BNST-BNST	0.00275336	-0.00615896	0.0116657	0.694329
BNST-CM	-0.000365357	-0.0080434	0.00731269	0.531193
BNST-LB	-8.4021e-05	-0.00671564	0.0065476	0.508313
BNST-SF	0.0115541	0.00351127	0.019597	0.99
CM-BNST	0.0093521	-0.00359272	0.0222969	0.88265
CM-CM	0.0024002	-0.0116986	0.016499	0.61027
CM-LB	-0.0012981	-0.0112201	0.00862388	0.585193
CM-SF	0.00825836	-0.00397524	0.020492	0.86658
LB-BNST	0.00501217	-0.00959	0.0196143	0.713825
LB-CM	0.00106795	-0.0109709	0.0131068	0.558005
LB-LB	0.00273253	-0.0128415	0.0183066	0.613555
LB-SF	-0.0243616	-0.0385009	-0.0102223	0.99
SF-BNST	-0.00140994	-0.0137019	0.010882	0.574825
SF-CM	-0.0098102	-0.0178456	-0.00177483	0.977687
SF-LB	0.0125678	0.00481408	0.0203215	0.99
SF-SF	-0.0123976	-0.0239196	-0.000875527	0.961623
CI: Credible interval
Pp: Posterior probability
EC: Effective connectivity

## Sheet: 9) MS BNST R
Connection	Anxiety association	Lower 95-CI	Upper 95-CI	Pp
BNST-BNST	-7.37617e-05	-0.00740674	0.00725921	0.5066
BNST-CM	0.0021329	-0.00391023	0.00817604	0.719226
BNST-LB	-0.000208742	-0.00505729	0.00463981	0.528228
BNST-SF	-0.0015727	-0.00744001	0.00429461	0.670355
CM-BNST	-0.00366096	-0.0162053	0.00888334	0.6844
CM-CM	-0.0123737	-0.0260045	0.00125701	0.932303
CM-LB	0.0015715	-0.00790518	0.0110482	0.607482
CM-SF	0.00742805	-0.00382558	0.0186817	0.861194
LB-BNST	0.00624605	-0.00607335	0.0185654	0.797847
LB-CM	0.0103061	-0.000816125	0.0214284	0.936265
LB-LB	0.0139694	0.000306743	0.027632	0.953694
LB-SF	0.000661287	-0.012253	0.0135756	0.533562
SF-BNST	0.0016112	-0.0107971	0.0140195	0.584564
SF-CM	-0.0122908	-0.0215717	-0.00300993	0.985308
SF-LB	0.00401752	-0.00435494	0.01239	0.785026
SF-SF	-0.00613566	-0.0179256	0.0056543	0.804002
CI: Credible interval
Pp: Posterior probability
EC: Effective connectivity

## Sheet: 10 )NKI BNST LR
Connection	Anxiety association	Lower 95-CI	Upper 95-CI	Pp
BNST-BNST	0.00633209	-0.00054521	0.0132094	0.935045
BNST-CM	-0.00555965	-0.010532	-0.000587252	0.967051
BNST-LB	0.00508109	-0.000769485	0.0109317	0.923429
BNST-SF	0.00542421	-0.000507635	0.011356	0.933721
CM-BNST	-0.00373065	-0.0113396	0.00387826	0.790015
CM-CM	0.000842425	-0.00856879	0.0102536	0.558527
CM-LB	0.00759695	0.000654091	0.0145398	0.964055
CM-SF	-0.00759759	-0.0145696	-0.000625604	0.963469
LB-BNST	-0.00349919	-0.0119957	0.00499734	0.750928
LB-CM	-0.000334909	-0.00606389	0.00539407	0.538302
LB-LB	0.00511301	-0.00458168	0.0148077	0.807166
LB-SF	-0.00193141	-0.00930536	0.00544254	0.666702
SF-BNST	-0.00349276	-0.0103864	0.0034009	0.797686
SF-CM	0.00307218	-0.00140018	0.00754454	0.870739
SF-LB	-0.00704363	-0.0127307	-0.00135657	0.979186
SF-SF	-0.00133851	-0.00810855	0.00543154	0.627487
CI: Credible interval
Pp: Posterior probability
EC: Effective connectivity

[truncated: 2 more sheets: 11) NKI BNST L, 12 )NKI BNST R]
